# Supplementary material for: Transcriptional Reprogramming of Autographa Californica Multiple Nucleopolyhedrovirus Chitinase and Cathepsin Genes Enhances Virulence
Source: Viruses. 2023 Feb 11;15(2):503. doi: 10.3390/v15020503 (PMC9965964; doi:10.3390/v15020503)
Supplement: Supplementary file 1 [file viruses-15-00503-s001.zip]

Archive with 1 entries (1 files):
- viruses-2139603-supplementary.pptx
